# Supplementary material for: Genome-wide association analysis revealed genetic variation and candidate genes associated with the yield traits of upland cotton under drought conditions
Source: Front Plant Sci. 2023 Apr 12;14:1135302. doi: 10.3389/fpls.2023.1135302 (PMC10130383; doi:10.3389/fpls.2023.1135302)
Supplement: Supplementary file 2 [file Table_1.xlsx]

## Sheet: Sheet1
Table S1 Number of 150 upland cotton varieties used in this study
Number	Germplasm	Number	Germplasm	Number	Germplasm
1	Jinmian 19	51	Xinluzao 35	101	Xinluzhong 30
2	Jinmian 21	52	Xinluzao 37	102	Xinluzhong 32
3	Jinmian 27	53	Xinluzao 38	103	Xinluzhong 33
4	Jinmian 31	54	Xinluzao 39	104	Xinluzhong 34
5	Jinnongdayuan 2	55	Xinluzao 4	105	Xinluzhong 37
6	Jinnongdayuan 3-5	56	Xinluzao 40	106	Xinluzhong 38
7	Jinnongdayuan 5	57	Xinluzao 42	107	Xinluzhong 39
8	Jinyuan 92-955	58	Xinluzao 45	108	Xinluzhong 40
9	Taiyuan 02-1	59	Xinluzao 47	109	Xinluzhong 42
10	Taiyuan 02-17	60	Xinluzao 48	110	Xinluzhong 44
11	Taiyuan 02-18	61	Xinluzao 49	111	Xinluzhong 45
12	Taiyuan 02-21	62	Xinluzao 5	112	Xinluzhong 46
13	Taiyuan 02-22	63	Xinluzao 50	113	Xinluzhong 47
14	Taiyuan 02-23	64	Xinluzao 51	114	Xinluzhong 49
15	Taiyuan 02-25	65	Xinluzao 52	115	Xinluzhong 50
16	Taiyuan 02-27	66	Xinluzao 53	116	Xinluzhong 52
17	Taiyuan 02-28	67	Xinluzao 54	117	Xinluzhong 53
18	Taiyuan 02-29	68	Xinluzao 57	118	Xinluzhong 54
19	Taiyuan 02-33	69	Xinluzao 58	119	Xinluzhong 55
20	Taiyuan 02-34	70	Xinluzao 59	120	Xinluzhong 56
21	Taiyuan 02-35	71	Xinluzao 6	121	Xinluzhong 57
22	Taiyuan 02-37	72	Xinluzao 60	122	Xinluzhong 58
23	Taiyuan 02-38	73	Xinluzao 61	123	Xinluzhong 59
24	Taiyuan 02-39	74	Xinluzao 62	124	Xinluzhong 6
25	Taiyuan 02-4	75	Xinluzao 63	125	Xinluzhong 60
26	Taiyuan 02-40	76	Xinluzao 64	126	Xinluzhong 61
27	Taiyuan 02-41	77	Xinluzao 65	127	Xinluzhong 62
28	Taiyuan 02-47	78	Xinluzao 66	128	Xinluzhong 63
29	Taiyuan 02-48	79	Xinluzao 71	129	Xinluzhong 64
30	Taiyuan 02-49	80	Xinluzao 72	130	Xinluzhong 65
31	Taiyuan 02-5	81	Xinluzao 74	131	Xinluzhong 66
32	Taiyuan 02-6	82	Xinluzao 78	132	Xinluzhong 67
33	Taiyuan 3	83	Xinluzao 79	133	Xinluzhong 68
34	Xinluzao 1	84	Xinluzao 8	134	Xinluzhong 69
35	Xinluzao 10	85	Xinluzao 81	135	Xinluzhong 70
36	Xinluzao 12	86	Xinluzao 82	136	Xinluzhong 71
37	Xinluzao 16	87	Xinluzhong 1	137	Xinluzhong 72
38	Xinluzao 17	88	Xinluzhong 11	138	Xinluzhong 76
39	Xinluzao 18	89	Xinluzhong 12	139	Xinluzhong 78
40	Xinluzao 2	90	Xinluzhong 13	140	Xinluzhong 79
41	Xinluzao 20	91	Xinluzhong 15	141	Xinluzhong 8
42	Xinluzao 22	92	Xinluzhong 16	142	Xinluzhong 83
43	Xinluzao 23	93	Xinluzhong 17	143	Xinluzhong 84
44	Xinluzao 24	94	Xinluzhong 20	144	Xinluzhong 85
45	Xinluzao 25	95	Xinluzhong 21	145	Xinluzhong 86
46	Xinluzao 26	96	Xinluzhong 22	146	Xinluzhong 87
47	Xinluzao 27	97	Xinluzhong 23	147	Xinluzhong 88
48	Xinluzao 29	98	Xinluzhong 26	148	Xinluzhong 9
49	Xinluzao 33	99	Xinluzhong 27	149	Yun 82-87
50	Xinluzao 34	100	Xinluzhong 28	150	Yunan 3

## Sheet: Sheet2
Table S2 List of primers used for qRT-PCR
Gene ID	Forward primer	Reverse primer
Gh_D04G138100	GCAAGTGTTGTCCAAGCAGG	ATTCCCCTGGTTAGAGCCCT
Gh_D08G143100	TTTCGGGGTTTCTGCCAAGT	CGATTCCGCGTGGTACTACA
Gh_D08G143300	GCGACAGAGATTTGTGGTGC	ACCCTAAAACAACCCACATGA
GhUBQ7	GAAGGCATTCCACCTGACCAAC	CTTGACCTTCTTCTTCTTGTGCTTG

## Sheet: Sheet3
Table S3 Phenotypic variation of 8 traits under different treatment (drought and normal control) conditions in two environments
Trait	Year	Treatment	Mean	Min	Max	SD	Red.	SE	CV (%)	G
PH	2019	Control	68.37	48.4	96.4	9.26	0.2891	0.53	13.55	NS
		Drought stress	48.6	30.37	66.4	6.91		0.4	14.22	**
	2020	Control	79.23	61.4	238.8	15.28	0.1985	0.88	19.29	NS
		Drought stress	63.5	41.4	96.6	8.33		0.48	13.12	**
	2019/20	Control	73.8	52.4	157.2	10.89	0.2405	0.63	14.76	**
		Drought stress	56.05	33.02	78.8	9.63		0.56	17.17	**
FBN	2019	Control	8.37	5.4	21	1.32	0.2523	0.08	15.72	**
		Drought stress	6.26	3.6	8.8	1.06		0.06	16.95	NS
	2020	Control	11.06	7	17.6	1.85	0.2463	0.11	16.76	NS
		Drought stress	8.34	5	13	1.34		0.08	16.04	**
	2019/20	Control	9.72	5.82	15	1.79	0.2489	0.1	18.42	**
		Drought stress	7.3	3.69	11.1	1.36		0.08	18.65	**
EFBN	2019	Control	7.33	4.9	11.1	1.02	0.1411	0.06	13.98	NS
		Drought stress	6.3	4.2	9.6	0.97		0.06	15.46	**
	2020	Control	8.23	4.4	15.2	1.81	0.2817	0.11	22.017	*
		Drought stress	5.91	3.7	9.3	0.99		0.06	16.9	**
	2019/20	Control	7.785	5.2	13	1.21	0.2154	0.07	15.56	**
		Drought stress	6.1	3.8	9.05	0.95		0.06	15.61	**
BN	2019	Control	6.87	3	15.4	1.97	0.6189	0.11	28.73	**
		Drought stress	2.62	1	6.24	0.88		0.05	33.49	*
	2020	Control	9.85	5.4	17.8	2.34	0.3314	0.14	23.76	NS
		Drought stress	6.58	3.2	11.4	1.43		0.08	21.75	**
	2019/20	Control	8.36	3.9	15.1	2.12	0.4495	0.12	25.39	**
		Drought stress	4.6	1.34	10	2.18		0.13	47.46	**
EBN	2019	Control	6.062	1.8	11.4	1.85	0.6446	0.11	30.58	**
		Drought stress	2.15	1.04	4.08	0.51		0.03	23.85	*
	2020	Control	9.19	5	16	2.16	0.7041	0.12	23.51	NS
		Drought stress	2.72	1.45	4.49	0.5		0.03	18.37	**
	2019/20	Control	7.63	3.8	14.1	2.13	0.6805	0.12	27.99	**
		Drought stress	2.44	1.09	4.45	0.57		0.03	23.47	**
SC	2019	Control	127.33	89.14	223.83	17.44	0.2083	1.01	13.7	**
		Drought stress	100.81	64.48	146.75	16.75		0.97	16.62	**
	2020	Control	130.46	101.58	183.48	14.88	0.1958	0.86	11.41	**
		Drought stress	104.91	79.27	145.45	11.14		0.64	10.62	**
	2019/20	Control	128.9	103.15	181.54	11.82	0.202	0.68	9.18	*
		Drought stress	102.86	79.67	138.5	9.87		0.57	9.6	**
LC	2019	Control	47.53	30.62	72.11	7.24	0.2096	0.42	15.23	**
		Drought stress	37.57	22.23	60.74	7.01		0.4	18.65	**
	2020	Control	50	34.86	83.13	6.84	0.2159	0.4	13.68	**
		Drought stress	39.21	22.11	63.49	5.76		0.33	14.69	**
	2019/20	Control	48.77	35.27	65.03	5.15	0.2129	0.3	10.57	**
		Drought stress	38.39	27.9	57.95	4.75		0.27	12.39	**
SBW	2019	Control	6.37	4.46	11.19	0.87	0.2083	0.05	13.7	**
		Drought stress	5.04	3.22	7.34	0.84		0.05	16.62	**
	2020	Control	6.52	5.08	9.17	0.74	0.1958	0.04	11.41	**
		Drought stress	5.25	3.96	7.27	0.56		0.03	10.62	**
	2019/20	Control	6.45	5.16	9.08	0.59	0.202	0.03	9.18	*
		Drought stress	5.14	3.98	6.93	0.49		0.03	9.6	**
SC: Seed Cotton, SBW: Single boll weight, LC: Lint Cotton, PH: Plant Height, FBN: Fruit branches of number, EFBN: Effective fruit branches of number, BN: boll number, EBN: Effective boll number
Red: Reduction ratio of all genotype relative to control.
* Significant at P ≤ 0.05, ** Significant at P ≤ 0.01, NS not significant.

## Sheet: Sheet4
Table S4 Correlation analysis of 8 traits in two-year environment
			2019 year
	PH	FBN	EFBN	FB	EBN	SC	LC	SBW
PH	1	.200**	0.003	.243**	.314**	.298**	.236**	.298**
FBN	.180**	1	0.029	-0.035	-0.047	-0.017	-0.045	-0.017
EFBN	.205**	.242**	1	0.032	0.082	.201**	.127*	.201**
FB	.341**	.332**	.404**	1	.611**	.244**	.191**	.244**
EBN	.317**	.338**	.328**	.860**	1	.657**	.594**	.657**
SC	0.056	-0.019	0.026	-0.05	-0.008	1	.902**	0.970**
LC	-0.008	0.008	0.03	-0.107	-0.057	.831**	1	.902**
SBW	0.056	-0.019	0.026	-0.05	-0.008	0.960**	.831**	1
* Significant at P<0.05;** Significant at P<0.01
The top half is the correlation between eight indexes under drought stress and the second half is the correlation between 8 indicators under normal control conditions.
			2020 year
	PH	FBN	EFBN	FB	EBN	SC	LC	SBW
PH	1	.332**	.258**	.437**	0.103	.181**	.181**	.121*
FBN	.233**	1	.363**	.561**	.118*	.209**	.209**	.124*
EFBN	.308**	.623**	1	.630**	-0.009	-0.072	-0.072	-0.023
FB	.325**	.568**	.831**	1	0.065	0.108	0.108	0.061
EBN	.340**	.528**	.772**	.894**	1	.926**	.926**	.670**
SC	-0.005	-0.079	-0.018	-0.037	-0.019	1	0.962**	.725**
LC	-0.005	-0.079	-0.018	-0.037	-0.019	0.950**	1	.725**
SBW	-0.06	-0.104	-0.012	-0.032	-0.02	.728**	.728**	1
* Significant at P<0.05;** Significant at P<0.01
The top half is the correlation between eight indexes under drought stress and the second half is the correlation between 8 indicators under normal control conditions.

## Sheet: Sheet5
Table S5 The distribution of SNPs on 26 chromosomes
Chrom	Length (bp)	Num_SNP	Density (SNP/kb)
A01	115951030	338736	2.92137
A02	105672547	61166	0.578826
A03	110122549	85526	0.776644
A04	84627626	56001	0.661734
A05	108863339	108003	0.992097
A06	126108316	243956	1.9345
A07	96727820	97188	1.00476
A08	125568199	119399	0.95087
A09	83560072	102148	1.22245
A10	114913432	119091	1.03635
A11	119360914	102180	0.856059
A12	105775796	78403	0.741219
A13	108606954	191557	1.76376
D01	64531584	116882	1.81124
D02	71136581	103892	1.46046
D03	53683183	45981	0.856525
D04	56270632	45640	0.81108
D05	64114420	83820	1.30735
D06	66011140	113251	1.71563
D07	58837282	102415	1.74065
D08	68676610	106827	1.55551
D09	52558513	115215	2.19213
D10	65683246	89474	1.3622
D11	72546720	70899	0.977287
D12	62677315	77923	1.24324
D13	63922515	64337	1.00648
Total	2226508335	2839910	1.2755

## Sheet: Sheet6
Table S6 List of SNPs significantly associated with 8 traits
SNP no.	Trait	SNP	-log(P)
SNP1	2019_SBW	ChrD08_46627638	5.44855
SNP2		ChrD08_47161952	5.20971
SNP3		ChrD08_48059786	6.15614
SNP4	2020_SBW	ChrD08_47161952	5.5376
SNP5		ChrD08_48033531	5.13727
SNP6		ChrD08_48049861	5.26043
SNP7		ChrD08_48059786	6.46597
SNP8		ChrD08_48074943	5.10568
SNP9		ChrD08_48274595	5.11295
SNP10		ChrD08_46627638	6.19179
SNP11		ChrD08_46768286	5.57675
SNP12	2019_EBN	ChrD08_47161952	5.54668
SNP13		ChrD08_47290005	5.70553
SNP14		ChrD08_47566735	5.11126
SNP15		ChrD08_47606886	5.14691
SNP16		ChrD08_47837857	5.06148
SNP17		ChrD08_47984874	5.27327
SNP18		ChrD08_48026247	5.10679
SNP19		ChrD08_48033531	5.82681
SNP20		ChrD08_48049861	5.54212
SNP21		ChrD08_48055648	5.59688
SNP22		ChrD08_48059786	7.07831
SNP23		ChrD08_48062026	5.10791
SNP24		ChrD08_48073174	5.4389
SNP25		ChrD08_48074943	5.56543
SNP26		ChrD08_48105274	5.17134
SNP27		ChrD08_48274595	5.21112
SNP28	2020_EBN	ChrD08_47161952	5.29585
SNP29		ChrD08_48059786	5.54363
SNP30	2019_SC	ChrD08_46627638	5.44855
SNP31		ChrD08_47161952	5.20971
SNP32		ChrD08_48059786	6.15614
SNP33	2020_SC	ChrD08_47161952	5.5376
SNP34		ChrD08_48033531	5.13727
SNP35		ChrD08_48049861	5.26043
SNP36		ChrD08_48059786	6.46597
SNP37		ChrD08_48074943	5.10568
SNP38		ChrD08_48274595	5.11295
SNP39	2019_EFBN	ChrD04_42670538	5.62893
SNP40		ChrD04_42788123	5.02136
SNP41		ChrD04_42942695	5.55284
SNP42		ChrD04_43883687	5.03058
SNP43	2020_EFBN	ChrD04_42670538	5.62893
SNP44		ChrD04_42788123	5.04672
SNP45		ChrD04_42942695	5.61618
SNP46		ChrD04_43883687	5.10791
SNP47	2019_PH	ChrA03_59706650	5.31158
SNP48		ChrA03_59706667	5.22185
SNP49		ChrA05_108286089	5.42946
SNP50		ChrA06_103795719	5.34008
SNP51		ChrA06_103795727	5.34008
SNP52		ChrA06_103795736	5.25104
SNP53		ChrA11_7187598	5.12843
SNP54		ChrD11_45480003	5.16241
SNP55	2020_PH	ChrA08_2669678	5.09151
SNP56		ChrD02_29073778	5.05601
SNP57		ChrD07_25507590	5.20691
SNP58	2020_FBN	ChrA01_1460763	5.88606
SNP59		ChrA01_25076710	5.31785
SNP60		ChrA01_25356688	5.2204
SNP61		ChrA03_98872133	5.38722
SNP62		ChrA03_105576973	5.06753
SNP63		ChrA05_31357671	5.10292
SNP64		ChrA05_58740268	5.53018
SNP65		ChrA07_13883303	5.85387
SNP66		ChrA11_110641708	5.25806
SNP67		ChrA11_110641724	5.19928
SNP68		ChrA12_102159051	5.05948
SNP69		ChrA13_1899291	5.50446
SNP70		ChrA13_2217548	5.37986
SNP71		ChrA13_2219429	5.17198
SNP72		ChrA13_2288397	5.36653
SNP73		ChrA13_2297067	5.15181
SNP74		ChrA13_2300390	6.44491
SNP75		ChrA13_2304556	5.40121
SNP76		ChrD01_5941972	5.70333
SNP77		ChrD05_5451178	5.08249
SNP78		ChrD05_9852274	5.14874
SNP79		ChrD06_7236636	5.29243
SNP80		ChrD06_44856548	5.25104
SNP81		ChrD06_49779214	5.14026
SNP82		ChrD07_10753	5.29757
SNP83		ChrD08_56997383	5.30277
SNP84		ChrD08_57018428	5.49485
SNP85		ChrD08_57020965	5.42946
SNP86		ChrD08_57021295	5.451
SNP87		ChrD08_57028589	6.7986
SNP88		ChrD08_57033466	6.78781
SNP89		ChrD08_57055317	5.21396
SNP90		ChrD08_57073767	5.16877
SNP91		ChrD08_57078468	5.26841
SNP92		ChrD08_57084424	5.10735
SNP93		ChrD08_57104370	5.14752
SNP94		ChrD08_57110829	5.04479
SNP95		ChrD08_57150413	5.1512
SNP96		ChrD08_57157208	5.20901
SNP97		ChrD08_57162519	5.2161
SNP98		ChrD08_57192106	5.59176
SNP99		ChrD08_57194899	5.0804
SNP100		ChrD10_2029583	5.07676
SNP101		ChrD10_2029878	5.09366
SNP102		ChrD10_2030362	5.69465
SNP103		ChrD12_15016829	5.9914
SNP104	2020_BN	ChrA01_18273848	5.22113
SNP105		ChrA01_89029898	5.0716
SNP106		ChrA07_2126492	5.08407
SNP107		ChrA07_2167388	5.25104
SNP108		ChrA07_2168197	5.0752
SNP109		ChrA07_2169328	5.91721
SNP110		ChrA07_2169419	5.99568
SNP111		ChrA07_2169822	5.26043
SNP112		ChrA07_2169922	5.05601
SNP113		ChrA07_2170884	5.6925
SNP114		ChrA07_2171270	5.00612
SNP115		ChrA07_2171845	5.02503
SNP116		ChrA07_2177855	5.20831
SNP117		ChrA07_2178808	5.23136
SNP118		ChrA07_2179534	5.52288
SNP119		ChrA07_2181232	5.07676
SNP120		ChrA07_2182717	5.22113
SNP121		ChrA07_2183027	5.01323
SNP122		ChrA07_2186495	5.47496
SNP123		ChrA07_2186529	5.32239
SNP124		ChrA07_2186597	5.34199
SNP125		ChrA07_2186744	5.30627
SNP126		ChrA07_2190694	5.58004
SNP127		ChrA07_2190719	5.3851
SNP128		ChrA07_2190766	5.57187
SNP129		ChrA07_2192555	5.3098
SNP130		ChrA07_2194294	5.13787
SNP131		ChrA07_2195125	5.00349
SNP132		ChrA07_2197338	5.09151
SNP133		ChrA07_2197501	5.24642
SNP134		ChrA07_2197671	5.04144
SNP135		ChrA07_2197717	5.05257
SNP136		ChrA07_2199385	5.05899
SNP137		ChrA07_2202708	5.67162
SNP138		ChrA07_2203949	5.02549
SNP139		ChrA07_2204703	5.32239
SNP140		ChrA07_2418191	5.15864
SNP141		ChrA07_2423945	5.17653
SNP142		ChrA07_2434245	5.06601
SNP143		ChrA07_2887619	5.266
SNP144		ChrA09_48182947	5.75203
SNP145		ChrA12_97192582	5.59688
SNP146		ChrA12_97192591	5.59688
SNP147		ChrD04_53742397	5.03763
SNP148		ChrD04_53742951	5.71897
SNP149		ChrD04_53743053	5.37059
SNP150		ChrD04_53743504	5.09583
SNP151		ChrD04_53744549	5.21467
SNP152		ChrD04_53746046	5.01547
SNP153		ChrD05_3751994	5.23732
SNP154		ChrD05_3752005	5.25104
SNP155		ChrD06_45812629	5.02136
SNP156		ChrD07_2107353	5.36351
SNP157		ChrD07_2107416	5.21254
SNP158		ChrD12_13515757	5.99568
SNP159		ChrD13_54386305	5.1707

## Sheet: Sheet7
Table S7 GO enrichment analysis list
Term	ID	P-Value	Gene ID
inorganic diphosphatase activity	GO:0004427	0.00398774	Gh_D08G142700.1
phosphate-containing compound metabolic process	GO:0006796	0.00398774	Gh_D08G142700.1
nucleotide-excision repair	GO:0006289	0.00587148	Gh_D08G142900.1
DNA helicase activity	GO:0003678	0.00691657	Gh_D08G142900.1
magnesium ion binding	GO:0000287	0.010254	Gh_D08G142700.1
monovalent inorganic cation transport	GO:0015672	0.0110867	Gh_D04G138400.1
regulation of pH	GO:0006885	0.0110867	Gh_D04G138400.1
endomembrane system	GO:0012505	0.0438639	Gh_D04G138400.1
transcription regulatory region sequence-specific DNA binding	GO:0000976	0.0917104	Gh_D08G143000.1
regulation of transcription, DNA-templated	GO:0006355	0.11319	Gh_D08G143000.1
sequence-specific DNA binding	GO:0043565	0.139693	Gh_D08G143000.1
DNA-binding transcription factor activity	GO:0003700	0.151494	Gh_D08G143000.1
nucleus	GO:0005634	0.270724	Gh_D08G142900.1|Gh_D08G143000.1
cytosol	GO:0005829	0.285506	Gh_D08G142700.1

## Sheet: Sheet8
Table S8 KEGG analysis list
Term	ID	Count	P-Value	Enrich ratio
Fatty acid elongation	ko0062	1	0.0148258	1.82898
Homologous recombination	ko03440	1	0.0226762	1.64443
Oxidative phosphorylation	ko00190	1	0.0734733	1.13387
Starch and sucrose metabolism	ko00500	1	0.0740606	1.13041
Endocytosis	ko04144	1	0.0884372	1.05336
Biosynthesis of secondary metabolites	ko01110	2	0.101172	0.994941
Plant hormone signal transduction	ko04075	2	0.155813	0.807397
Metabolic pathways	ko01100	2	0.316033	0.500268
